# Supplementary material for: Validation of podocalyxin-like protein as a biomarker of poor prognosis in colorectal cancer
Source: BMC Cancer. 2012 Jul 8;12:282. doi: 10.1186/1471-2407-12-282 (PMC3492217; doi:10.1186/1471-2407-12-282)
Supplement: Additional file 1 — Association between PODXL mRNA expression and clinicopathological parameters. [file 1471-2407-12-282-S1.xlsx]

## Sheet: Blad1
Additional file 1
		mRNA expression cohort 1
		low	high
n (%)		46(67.6)	22(32.4)	p-value
Age
<=75		23(50.0)	9(40.9)	0.482
>75		23(50.0)	13(59.1)
Gender
Female		24(52.2)	14(63.6)	0.373
Male		22(47.8)	8(36.4)
T stage
1, 2		6(13.0)	1(4.5)	0.531
3		27(58.7)	15(68.2)
4		13(28.3)	6(27.3)
N stage
0		26(56.5)	15(68.2)	0.653
1		11(23.9)	4(18.2)
2		9(19.6)	3(13.6)
M stage
0		36(78.3)	19(86.4)	0.427
1		10(21.7)	3(13.6)
Location
Colon		36(78.3)	17(77.3)	0.927
Rectum		10 (21.7)	5(22.7)
Differentiation grade
High-intermediate		37(80.4)	17(77.3)	0.763
Low		9(19.6)	5(22.7)
Vascular invasion
Absent		39(84.5)	21(95.5)	0.201
Present		7(15.5)	1(4.5)
Neural invasion
Absent		44(95.6)	21(95.5)	0.970
Present		2(4.4)	1(4.5)
